# Supplementary material for: Role of mutans streptococci, acid tolerant bacteria and oral Candida species in predicting the onset of early childhood caries
Source: Front Dent Med. Author manuscript; Available in PMC 2024 Jan 5. (PMC10768932; doi:10.3389/fdmed.2023.991746)
Supplement: Table 1 [file NIHMS1949381-supplement-Table_1.xlsx]

## Sheet: CFU data tables
Mean CfU/ml for CA and CF children at each visit leading up to caries development and across all visits										Individual CFU/ml counts for CA and CF children
		Acid tolerant		Mutans streptococci		Candida species				Acid tolerant - CA				Acid tolerant - CF
Visit	N	Caries Active	Caries Free	Caries Active	Caries Free	Caries Active	Caries Free			minus 18	minus 12	minus 6	time zero	minus 18	minus 12	minus 6	time zero
minus 18	6	327154	77624.3	66293.6	5336.8	19.988	0			579652	1.53294e+06	1.87887e+06	8100000	71956.8	1.04267e+06	3.75775e+06	500000
minus 12	7	1.6494e+06	374557	842839	23188.9	437.043	2.85543			107935	7.09839e+06	2.1587e+06	1500000	147911	449000	1700000	1500000
minus 6	8	827509	883246	1.11015e+06	77863	9116.32	0			819508	1.43914e+06	390000	899460	133920	883856	780000	200000
time zero	12	1.39492e+06	210235	332824	13961.7	6368.26	0			127923	459724	884569	1600000	42000	103938	190000	7515.49
all visits	33	1.11721e+06	384134	580992	29842	4622.09	0.605697			159904	519688	470000	659604	43973.6	64000	430000	110000
										168000	85900	390000	370000	25984.4	10473.7	140000	40000
											410000	117929	150000		67959.2	62000	74000
												330000	61962.8			6224.75	18000
													3100000				44000
													120000				23000
													48000				6300
													130000				0
									Mean:	327154	1.6494e+06	827509	1.39492e+06	77624.3	374557	883246	210235
									All visit Mean:	1.11721e+06				384134
										Mutans streptococci - CA				Mutans streptococci - CF
										minus 18	minus 12	minus 6	time zero	minus 18	minus 12	minus 6	time zero
										279832	4.27743e+06	5.59315e+06	2800000	9994	77953.2	159904	130000
										25984.4	379772	1.51909e+06	39976	7995.2	83949.6	340000	36000
										33979.6	1.21927e+06	499700	370000	13991.6	419.748	72000	1000
										57965.2	21900	760000	390000	39.976	0	11000	540
										0	0	339796	115930	0	0	40000	0
										0	1500	78000	88000	0	0	0	0
											0	91000	36000		0	0	0
												480	33979.6			0	0
													120000				0
													0				0
													0				0
													0				0
									Mean:	66293.6	842839	1.11015e+06	332824	5336.8	23188.9	77863	13961.7
									All visit Mean:	580992				29842
										Candida - CA				Candida - CF
										minus 18	minus 12	minus 6	time zero	minus 18	minus 12	minus 6	time zero
										79.952	1900	65074.1	66000	0	19.988	0	0
										19.988	1119.33	4300	8700	0	0	0	0
										19.988	39.976	3556.44	1399.16	0	0	0	0
										0	0	0	320	0	0	0	0
										0	0	0	0	0	0	0	0
										0	0	0	0	0	0	0	0
											0	0	0		0	0	0
												0	0			0	0
													0				0
													0				0
													0				0
													0				0
									Mean:	19.988	437.043	9116.32	6368.26	0	2.85543	0	0
									All visit Mean:	4622.09				0.605697
